# Supplementary material for: Systematic review of the epidemiological evidence comparing lung cancer risk in smokers of mentholated and unmentholated cigarettes
Source: BMC Pulm Med. 2011 Apr 18;11:18. doi: 10.1186/1471-2466-11-18 (PMC3103484; doi:10.1186/1471-2466-11-18)
Supplement: Additional file 2 — Study quality. XLS file giving full details of the scoring of study quality based on NOS. The file shows the nine component criteria which make up the NOS, the indicator of study quality for each, and the individual component scores used for each study. It also shows where there was a disagreement between the two assessors, and whose assessment was taken, and why. [file 1471-2466-11-18-S2.XLS]

## Sheet: Sheet1
	Use Newcastle-Ottawa Quality Assessment Scale			Based on comparison of scores made by P.N.Lee (PNL) and K.J.Coombs (KJC)
	WELLS2010 and associated files			Comments are only made where there was a disagreement
				At the end of the comment the initials are given of the person whose original score was taken
	Case-control studies			SCORES (1 = satisfies good quality indicator, 0 = otherwise or can't tell)
	Criterion	Good quality indicator	Study	American Health Foundation	Los Angeles County	Slone Epidemiology Center	Second American Health Foundation	German	Houston
			Ref	[68]	[69]	[53]	[83]	[84]	[85]		TOTAL
	SELECTION
1	Is the case definition adequate?	Yes, with independent validation		1	1	1	1	1 (assumed as it was a hospital-based study -KJC)	1		6
2	Representativeness of cases	Consecutive or obviously representative series of cases		0 (1977 paper by Wynder et al, Cancer Res., 37, 4608-4622, 1977, states that one third or less interviewed, giving no criteria for the selection - KJC)	1	1	1	0	1		4
3	Selection of controls	Community controls		0	1	0	0	1	1		3
4	Definition of controls	No history of disease (endpoint)		1 (Wynder 1977 ref above notes controls selected as not having a tobacco-related disease - KJC)	1 (eligibility criteria include no prior cancer -PNL)	0	0	0	0		2
	SUBSCORE			2	4	2	2	2	3		15
	COMPARABILITY OF CASES AND CONTROLS ON THE BASIS OF THE DESIGN OR ANALYSIS
1a	Study controls for smoking	Yes		1	1	1	1	1	1		6
1b	Study controls for any additional factor	Yes		1	1	1	1	1	1		6
	SUBSCORE			2	2	2	2	2	2		12
	EXPOSURE
1	Ascertainment of exposure	Secure record (eg surgical records) or structured interview where blind to case/control status		0	0	0	0	0	0		0
2	Same method of ascertainment for cases and controls	Yes		1	1	1	1	1	1 (controls underwent preliminary questionnaire - KJC)		5
3	Non-response rates	Same rate for both groups		0 (no information available - KJC)	0	1	1	0	1		3
	SUBSCORE			1	1	2	2	1	1		8
	TOTAL SCORE			5	7	6	6	5	6		35
	PERCENT			55.5556	77.7778	66.6667	66.6667	55.5556	66.6667		64.8148
	Cohort studies			SCORES (1 = satisfies good quality indicator, 0 = otherwise or can't tell)
	Criterion	Good quality indicator	Study	Kaiser Permanente	Lung Health
			Ref	[51]	[56]
	SELECTION
1	Repreentativeness of the exposed cohort	Truly or somewhat representative of the average person in the community		1	0						1
2	Selection of the non exposed cohort	Drawn from the same community as the exposed cohort		1	1						2
3	Ascertainment of exposure	Secure record (eg surgical records) or structured interview		1	1						2
4	Demonstration that outcome not present at start of study	Yes		1 (followup until lung cancer first diagnosed - PNL)	1 (stated free of other serious diseases -PNL)						2
	SUBSCORE			4	3						7
	COMPARABILITY OF COHORTS ON THE BASIS OF DESIGN OR ANALYSIS
1a	Study controls for smoking	Yes		1	1						2
1b	Study controls for any additional factor	Yes		1	1						2
	SUBSCORE			2	2						4
	OUTCOME
1	Assessment of outcome	Independent blind assessment or record linkage		1	1						2
2	Was follow-up long enough for outcomes to occur	Yes		1	1						2
3	Adequacy of follow up of cohorts	Complete follow-up, or subjects lost to follow-up unlikely to introduce bias, or small number lost		1	1						2
	SUBSCORE			3	3						6
	TOTAL SCORE			9	8						17
	PERCENT			100	88.8889						31.4815
